# Supplementary material for: Comprehensive characterization of γ-aminobutyric acid (GABA) production by Levilactobacillus brevis CRL 2013: insights from physiology, genomics, and proteomics
Source: Front Microbiol. 2024 Jun 19;15:1408624. doi: 10.3389/fmicb.2024.1408624 (PMC11219586; doi:10.3389/fmicb.2024.1408624)
Supplement: Supplementary file 4 [file Table_4.CSV]

GI	Island start	Island end	Length	Method	Gene name	Locus	Gene start	Gene end	Strand	Product
1	2248	7145	4897	Predicted by at least one method	ORJ55056.1	LBR_04105	1472	2251	1	glycosyltransferase
	2248	7145	4897	Predicted by at least one method	ORJ55057.1	LBR_04110	2248	3336	1	hypothetical protein
	2248	7145	4897	Predicted by at least one method	ORJ55058.1	LBR_04115	3393	4520	1	hypothetical protein
	2248	7145	4897	Predicted by at least one method	ORJ55059.1	LBR_04120	4529	5761	1	hypothetical protein
	2248	7145	4897	Predicted by at least one method	ORJ55060.1	LBR_04125	5751	7145	1	glycosyl transferase
2	1054446	1060254	5808	Predicted by at least one method	ORJ54658.1	LBR_07835	1054446	1056314	1	hypothetical protein
	1054446	1060254	5808	Predicted by at least one method	ORJ54657.1	LBR_07830	1056436	1057284	1	hypothetical protein
	1054446	1060254	5808	Predicted by at least one method	ORJ54656.1	LBR_07825	1057271	1058956	1	hypothetical protein
	1054446	1060254	5808	Predicted by at least one method	ORJ54655.1	LBR_07820	1058899	1060254	1	hypothetical protein
3	1348954	1416895	67941	Predicted by at least one method	ORJ52793.1	LBR_12615	1348954	1350150	1	DNA replication initiation protein
	1348954	1416895	67941	Predicted by at least one method	ORJ52925.1	LBR_12500	1355180	1355605	-1	transcriptional regulator
	1348954	1416895	67941	Predicted by at least one method	ORJ52924.1	LBR_12495	1355747	1355962	-1	hypothetical protein
	1348954	1416895	67941	Predicted by at least one method	ORJ52923.1	LBR_12490	1356358	1356612	-1	hypothetical protein
	1348954	1416895	67941	Predicted by at least one method	ORJ52922.1	LBR_12485	1356810	1357001	-1	hypothetical protein
	1348954	1416895	67941	Predicted by at least one method	ORJ52921.1	LBR_12480	1357124	1357597	-1	hypothetical protein
	1348954	1416895	67941	Predicted by at least one method	ORJ52920.1	LBR_12475	1357594	1357806	-1	hypothetical protein
	1348954	1416895	67941	Predicted by at least one method	ORJ52919.1	LBR_12470	1357796	1357978	-1	hypothetical protein
	1348954	1416895	67941	Predicted by at least one method	ORJ52918.1	LBR_12465	1357975	1358172	-1	hypothetical protein
	1348954	1416895	67941	Predicted by at least one method	ORJ52917.1	LBR_12460	1358165	1358575	-1	hypothetical protein
	1348954	1416895	67941	Predicted by at least one method	ORJ52916.1	LBR_12455	1358578	1359507	-1	hypothetical protein
	1348954	1416895	67941	Predicted by at least one method	ORJ52915.1	LBR_12450	1359508	1360209	-1	hypothetical protein
	1348954	1416895	67941	Predicted by at least one method	ORJ52914.1	LBR_12445	1360224	1360649	-1	single-stranded DNA-binding protein
	1348954	1416895	67941	Predicted by at least one method	ORJ52913.1	LBR_12440	1360642	1361325	-1	hypothetical protein
	1348954	1416895	67941	Predicted by at least one method	ORJ52912.1	LBR_12435	1361335	1361820	-1	hypothetical protein
	1348954	1416895	67941	Predicted by at least one method	ORJ52911.1	LBR_12430	1361823	1362071	-1	hypothetical protein
	1348954	1416895	67941	Predicted by at least one method	ORJ52910.1	LBR_12425	1362385	1362621	1	hypothetical protein
	1348954	1416895	67941	Predicted by at least one method	ORJ52909.1	LBR_12420	1362669	1362854	1	hypothetical protein
	1348954	1416895	67941	Predicted by at least one method	ORJ52908.1	LBR_12415	1362851	1363039	-1	hypothetical protein
	1348954	1416895	67941	Predicted by at least one method	ORJ52907.1	LBR_12410	1363116	1363298	1	hypothetical protein
	1348954	1416895	67941	Predicted by at least one method	ORJ52906.1	LBR_12405	1363463	1363687	1	hypothetical protein
	1348954	1416895	67941	Predicted by at least one method	ORJ52905.1	LBR_12400	1363649	1363912	-1	hypothetical protein
	1348954	1416895	67941	Predicted by at least one method	ORJ52904.1	LBR_12395	1364182	1364367	-1	hypothetical protein
	1348954	1416895	67941	Predicted by at least one method	ORJ52903.1	LBR_12390	1364380	1365096	-1	hypothetical protein
	1348954	1416895	67941	Predicted by at least one method	ORJ52902.1	LBR_12385	1365089	1365358	-1	hypothetical protein
	1348954	1416895	67941	Predicted by at least one method	ORJ52901.1	LBR_12380	1365507	1366223	1	hypothetical protein
	1348954	1416895	67941	Predicted by at least one method	ORJ52900.1	LBR_12375	1366350	1366661	1	hypothetical protein
	1348954	1416895	67941	Predicted by at least one method	ORJ52899.1	LBR_12370	1366721	1367002	1	antibiotic biosynthesis monooxygenase
	1348954	1416895	67941	Predicted by at least one method	ORJ52898.1	LBR_12365	1367037	1367285	1	hypothetical protein
	1348954	1416895	67941	Predicted by at least one method	ORJ52897.1	LBR_12360	1367354	1368727	-1	S-layer protein
	1348954	1416895	67941	Predicted by at least one method	ORJ52896.1	LBR_12355	1369479	1369757	-1	hypothetical protein
	1348954	1416895	67941	Predicted by at least one method	ORJ52895.1	LBR_12350	1369956	1370162	1	hypothetical protein
	1348954	1416895	67941	Predicted by at least one method	ORJ52928.1	LBR_12345	1370645	1371457	1	ATPase
	1348954	1416895	67941	Predicted by at least one method	ORJ52894.1	LBR_12340	1371461	1371817	1	hypothetical protein
	1348954	1416895	67941	Predicted by at least one method	ORJ52927.1	LBR_12335	1372135	1372635	-1	hypothetical protein
	1348954	1416895	67941	Predicted by at least one method	ORJ52893.1	LBR_12330	1372738	1373010	-1	hypothetical protein
	1348954	1416895	67941	Predicted by at least one method	ORJ52892.1	LBR_12325	1373010	1373828	-1	autolysin
	1348954	1416895	67941	Predicted by at least one method	ORJ52891.1	LBR_12320	1373821	1374249	-1	hypothetical protein
	1348954	1416895	67941	Predicted by at least one method	ORJ52890.1	LBR_12315	1374398	1375774	-1	hypothetical protein
	1348954	1416895	67941	Predicted by at least one method	ORJ52889.1	LBR_12310	1375776	1376378	-1	hypothetical protein
	1348954	1416895	67941	Predicted by at least one method	ORJ52888.1	LBR_12305	1376388	1377641	-1	hypothetical protein
	1348954	1416895	67941	Predicted by at least one method	ORJ52887.1	LBR_12300	1377607	1378005	-1	hypothetical protein
	1348954	1416895	67941	Predicted by at least one method	ORJ52886.1	LBR_12295	1378002	1378415	-1	hypothetical protein
	1348954	1416895	67941	Predicted by at least one method	ORJ52885.1	LBR_12290	1378408	1379340	-1	hypothetical protein
	1348954	1416895	67941	Predicted by at least one method	ORJ52884.1	LBR_12285	1379346	1379681	-1	hypothetical protein
	1348954	1416895	67941	Predicted by at least one method	ORJ52883.1	LBR_12280	1379681	1380865	-1	hypothetical protein
	1348954	1416895	67941	Predicted by at least one method	ORJ52882.1	LBR_12275	1380865	1384725	-1	hypothetical protein
	1348954	1416895	67941	Predicted by at least one method	ORJ52881.1	LBR_12270	1384725	1384922	-1	hypothetical protein
	1348954	1416895	67941	Predicted by at least one method	ORJ52880.1	LBR_12265	1384984	1385613	-1	hypothetical protein
	1348954	1416895	67941	Predicted by at least one method	ORJ52879.1	LBR_12260	1386060	1386560	-1	hypothetical protein
	1348954	1416895	67941	Predicted by at least one method	ORJ52878.1	LBR_12255	1386574	1387662	-1	hypothetical protein
	1348954	1416895	67941	Predicted by at least one method	ORJ52877.1	LBR_12250	1387666	1388151	-1	hypothetical protein
	1348954	1416895	67941	Predicted by at least one method	ORJ52876.1	LBR_12245	1388144	1388515	-1	hypothetical protein
	1348954	1416895	67941	Predicted by at least one method	ORJ52875.1	LBR_12240	1388518	1388832	-1	hypothetical protein
	1348954	1416895	67941	Predicted by at least one method	ORJ52874.1	LBR_12235	1388843	1389445	-1	hypothetical protein
	1348954	1416895	67941	Predicted by at least one method	ORJ52873.1	LBR_12230	1389442	1389783	-1	hypothetical protein
	1348954	1416895	67941	Predicted by at least one method	ORJ52872.1	LBR_12225	1389798	1390853	-1	phage capsid protein
	1348954	1416895	67941	Predicted by at least one method	ORJ52871.1	LBR_12220	1390866	1391504	-1	hypothetical protein
	1348954	1416895	67941	Predicted by at least one method	ORJ52926.1	LBR_12215	1391717	1392424	-1	phage head morphogenesis protein
	1348954	1416895	67941	Predicted by at least one method	ORJ52870.1	LBR_12210	1392573	1394366	-1	phage portal protein
	1348954	1416895	67941	Predicted by at least one method	ORJ52869.1	LBR_12205	1394341	1394661	-1	hypothetical protein
	1348954	1416895	67941	Predicted by at least one method	ORJ52868.1	LBR_12200	1394834	1396144	-1	terminase
	1348954	1416895	67941	Predicted by at least one method	ORJ52867.1	LBR_12195	1396141	1396722	-1	terminase
	1348954	1416895	67941	Predicted by at least one method	ORJ52866.1	LBR_12190	1396813	1397064	-1	hypothetical protein
	1348954	1416895	67941	Predicted by at least one method	ORJ52865.1	LBR_12185	1397114	1397326	-1	hypothetical protein
	1348954	1416895	67941	Predicted by at least one method	ORJ52864.1	LBR_12180	1397590	1397765	1	hypothetical protein
	1348954	1416895	67941	Predicted by at least one method	ORJ52429.1	LBR_13185	1398766	1400057	1	type I restriction-modification system subunit M
	1348954	1416895	67941	Predicted by at least one method	ORJ52430.1	LBR_13190	1400047	1401246	1	restriction endonuclease subunit S
	1348954	1416895	67941	Predicted by at least one method	ORJ52431.1	LBR_13195	1401361	1401708	-1	PemK family protein
	1348954	1416895	67941	Predicted by at least one method	ORJ52432.1	LBR_13200	1401708	1401971	-1	AbrB family transcriptional regulator
	1348954	1416895	67941	Predicted by at least one method	ORJ52433.1	LBR_13205	1402049	1402636	1	site-specific integrase
	1348954	1416895	67941	Predicted by at least one method	ORJ52434.1	LBR_13210	1402990	1403202	1	hypothetical protein
	1348954	1416895	67941	Predicted by at least one method	ORJ52435.1	LBR_13215	1403924	1404859	1	plasmid replication initiation protein
	1348954	1416895	67941	Predicted by at least one method		LBR_13220	1404822	1404923	1	RepB-like protein
	1348954	1416895	67941	Predicted by at least one method	ORJ52436.1	LBR_13225	1405136	1405702	1	DUF536 domain-containing protein
	1348954	1416895	67941	Predicted by at least one method		LBR_13230	1405804	1408827	1	restriction endonuclease
	1348954	1416895	67941	Predicted by at least one method	ORJ52437.1	LBR_13235	1408881	1409359	1	restriction endonuclease subunit M
	1348954	1416895	67941	Predicted by at least one method	ORJ53909.1	LBR_08235	1410688	1410939	1	hypothetical protein
	1348954	1416895	67941	Predicted by at least one method	ORJ53910.1	LBR_08240	1411218	1411622	-1	alkaline-shock protein
	1348954	1416895	67941	Predicted by at least one method	ORJ53911.1	LBR_08245	1411640	1412059	-1	alkaline-shock protein
	1348954	1416895	67941	Predicted by at least one method	ORJ53912.1	LBR_08250	1412075	1412257	-1	hypothetical protein
	1348954	1416895	67941	Predicted by at least one method	ORJ53913.1	LBR_08255	1412276	1412821	-1	hypothetical protein
	1348954	1416895	67941	Predicted by at least one method	ORJ53914.1	LBR_08260	1412834	1413091	-1	hypothetical protein
	1348954	1416895	67941	Predicted by at least one method	ORJ53915.1	LBR_08265	1413328	1414380	-1	Lyzozyme M1 (1,4-beta-N-acetylmuramidase)
	1348954	1416895	67941	Predicted by at least one method		LBR_08270	1414380	1414899	-1	hypothetical protein
	1348954	1416895	67941	Predicted by at least one method	ORJ53916.1	LBR_08275	1414892	1415194	-1	hypothetical protein
	1348954	1416895	67941	Predicted by at least one method	ORJ53917.1	LBR_08280	1415191	1415577	-1	hypothetical protein
	1348954	1416895	67941	Predicted by at least one method	ORJ53918.1	LBR_08285	1415964	1416434	-1	hypothetical protein
	1348954	1416895	67941	Predicted by at least one method	ORJ53919.1	LBR_08290	1416440	1416895	-1	hypothetical protein
	1396141	1401971	5830	Predicted by at least one method	ORJ52868.1	LBR_12200	1394834	1396144	-1	terminase
	1396141	1401971	5830	Predicted by at least one method	ORJ52867.1	LBR_12195	1396141	1396722	-1	terminase
	1396141	1401971	5830	Predicted by at least one method	ORJ52866.1	LBR_12190	1396813	1397064	-1	hypothetical protein
	1396141	1401971	5830	Predicted by at least one method	ORJ52865.1	LBR_12185	1397114	1397326	-1	hypothetical protein
	1396141	1401971	5830	Predicted by at least one method	ORJ52864.1	LBR_12180	1397590	1397765	1	hypothetical protein
	1396141	1401971	5830	Predicted by at least one method	ORJ52429.1	LBR_13185	1398766	1400057	1	type I restriction-modification system subunit M
	1396141	1401971	5830	Predicted by at least one method	ORJ52430.1	LBR_13190	1400047	1401246	1	restriction endonuclease subunit S
	1396141	1401971	5830	Predicted by at least one method	ORJ52431.1	LBR_13195	1401361	1401708	-1	PemK family protein
	1396141	1401971	5830	Predicted by at least one method	ORJ52432.1	LBR_13200	1401708	1401971	-1	AbrB family transcriptional regulator
4	1436028	1457044	21016	Predicted by at least one method	ORJ53940.1	LBR_08395	1436028	1436408	-1	hypothetical protein
	1436028	1457044	21016	Predicted by at least one method	ORJ53941.1	LBR_08400	1436420	1436923	-1	hypothetical protein
	1436028	1457044	21016	Predicted by at least one method	ORJ53942.1	LBR_08405	1436936	1437865	-1	hypothetical protein
	1436028	1457044	21016	Predicted by at least one method	ORJ53943.1	LBR_08410	1437865	1439496	-1	phage portal protein
	1436028	1457044	21016	Predicted by at least one method	ORJ53944.1	LBR_08415	1439514	1441022	-1	hypothetical protein
	1436028	1457044	21016	Predicted by at least one method	ORJ53945.1	LBR_08420	1441019	1441849	-1	hypothetical protein
	1436028	1457044	21016	Predicted by at least one method	ORJ53946.1	LBR_08425	1441934	1442515	-1	hypothetical protein
	1436028	1457044	21016	Predicted by at least one method	ORJ53947.1	LBR_08430	1442527	1442772	-1	hypothetical protein
	1436028	1457044	21016	Predicted by at least one method	ORJ53948.1	LBR_08435	1442801	1443112	-1	hypothetical protein
	1436028	1457044	21016	Predicted by at least one method	ORJ53949.1	LBR_08440	1443125	1443355	-1	hypothetical protein
	1436028	1457044	21016	Predicted by at least one method	ORJ53950.1	LBR_08445	1443553	1443768	1	hypothetical protein
	1436028	1457044	21016	Predicted by at least one method	ORJ53951.1	LBR_08450	1444041	1445117	-1	hypothetical protein
	1436028	1457044	21016	Predicted by at least one method	ORJ53952.1	LBR_08460	1445807	1446280	-1	hypothetical protein
	1436028	1457044	21016	Predicted by at least one method	ORJ53953.1	LBR_08465	1446940	1447170	-1	RNA-binding protein
	1436028	1457044	21016	Predicted by at least one method	ORJ53954.1	LBR_08470	1447167	1447391	-1	hypothetical protein
	1436028	1457044	21016	Predicted by at least one method	ORJ53955.1	LBR_08475	1447409	1447879	-1	hypothetical protein
	1436028	1457044	21016	Predicted by at least one method	ORJ53956.1	LBR_08480	1447882	1448148	-1	hypothetical protein
	1436028	1457044	21016	Predicted by at least one method	ORJ53957.1	LBR_08485	1448162	1448623	-1	hypothetical protein
	1436028	1457044	21016	Predicted by at least one method	ORJ53958.1	LBR_08490	1448701	1448916	-1	hypothetical protein
	1436028	1457044	21016	Predicted by at least one method	ORJ54236.1	LBR_08495	1449064	1449504	-1	hypothetical protein
	1436028	1457044	21016	Predicted by at least one method	ORJ53959.1	LBR_08500	1449700	1450389	-1	phage regulatory protein
	1436028	1457044	21016	Predicted by at least one method	ORJ53960.1	LBR_08505	1450401	1451273	-1	hypothetical protein
	1436028	1457044	21016	Predicted by at least one method	ORJ53961.1	LBR_08510	1451300	1452100	-1	hypothetical protein
	1436028	1457044	21016	Predicted by at least one method	ORJ53962.1	LBR_08515	1452117	1452644	-1	hypothetical protein
	1436028	1457044	21016	Predicted by at least one method	ORJ53963.1	LBR_08520	1452644	1452958	-1	hypothetical protein
	1436028	1457044	21016	Predicted by at least one method	ORJ53964.1	LBR_08525	1453248	1453511	-1	hypothetical protein
	1436028	1457044	21016	Predicted by at least one method	ORJ53965.1	LBR_08530	1453496	1454050	-1	hypothetical protein
	1436028	1457044	21016	Predicted by at least one method	ORJ53966.1	LBR_08535	1454111	1454305	-1	hypothetical protein
	1436028	1457044	21016	Predicted by at least one method	ORJ53967.1	LBR_08540	1454462	1454743	1	hypothetical protein
	1436028	1457044	21016	Predicted by at least one method	ORJ53968.1	LBR_08545	1454740	1455015	-1	hypothetical protein
	1436028	1457044	21016	Predicted by at least one method	ORJ53969.1	LBR_08550	1455015	1455260	-1	transcriptional regulator
	1436028	1457044	21016	Predicted by at least one method	ORJ53970.1	LBR_08555	1455424	1455765	1	transcriptional regulator
	1436028	1457044	21016	Predicted by at least one method	ORJ53971.1	LBR_08560	1455837	1456178	1	hypothetical protein
	1436028	1457044	21016	Predicted by at least one method	ORJ53972.1	LBR_08565	1456235	1457044	1	hypothetical protein
	1454462	1459984	5522	Predicted by at least one method	ORJ53967.1	LBR_08540	1454462	1454743	1	hypothetical protein
	1454462	1459984	5522	Predicted by at least one method	ORJ53968.1	LBR_08545	1454740	1455015	-1	hypothetical protein
	1454462	1459984	5522	Predicted by at least one method	ORJ53969.1	LBR_08550	1455015	1455260	-1	transcriptional regulator
	1454462	1459984	5522	Predicted by at least one method	ORJ53970.1	LBR_08555	1455424	1455765	1	transcriptional regulator
	1454462	1459984	5522	Predicted by at least one method	ORJ53971.1	LBR_08560	1455837	1456178	1	hypothetical protein
	1454462	1459984	5522	Predicted by at least one method	ORJ53972.1	LBR_08565	1456235	1457044	1	hypothetical protein
	1454462	1459984	5522	Predicted by at least one method	ORJ53973.1	LBR_08570	1457176	1458222	1	DNA (cytosine-5-)-methyltransferase
	1454462	1459984	5522	Predicted by at least one method	ORJ53974.1	LBR_08575	1458171	1459253	1	hypothetical protein
	1454462	1459984	5522	Predicted by at least one method	ORJ53975.1	LBR_08580	1459256	1459984	1	hypothetical protein
5	1662208	1702469	40261	Predicted by at least one method	ORJ54159.1	LBR_09555	1662208	1662480	-1	hypothetical protein
	1662208	1702469	40261	Predicted by at least one method	ORJ54160.1	LBR_09560	1662480	1663298	-1	autolysin
	1662208	1702469	40261	Predicted by at least one method	ORJ54161.1	LBR_09565	1663291	1663719	-1	hypothetical protein
	1662208	1702469	40261	Predicted by at least one method	ORJ54162.1	LBR_09570	1663953	1664312	-1	hypothetical protein
	1662208	1702469	40261	Predicted by at least one method	ORJ54163.1	LBR_09575	1664326	1666056	-1	hypothetical protein
	1662208	1702469	40261	Predicted by at least one method	ORJ54164.1	LBR_09580	1666049	1666288	-1	hypothetical protein
	1662208	1702469	40261	Predicted by at least one method	ORJ54165.1	LBR_09585	1666288	1667322	-1	hypothetical protein
	1662208	1702469	40261	Predicted by at least one method	ORJ54166.1	LBR_09590	1667319	1669913	-1	hypothetical protein
	1662208	1702469	40261	Predicted by at least one method	ORJ54167.1	LBR_09595	1669930	1671930	-1	hypothetical protein
	1662208	1702469	40261	Predicted by at least one method	ORJ54168.1	LBR_09600	1671917	1677259	-1	hypothetical protein
	1662208	1702469	40261	Predicted by at least one method	ORJ54169.1	LBR_09605	1677467	1677868	-1	hypothetical protein
	1662208	1702469	40261	Predicted by at least one method	ORJ54170.1	LBR_09610	1677987	1678610	-1	hypothetical protein
	1662208	1702469	40261	Predicted by at least one method	ORJ54171.1	LBR_09615	1678627	1679001	-1	hypothetical protein
	1662208	1702469	40261	Predicted by at least one method	ORJ54172.1	LBR_09620	1678998	1679444	-1	phage tail protein
	1662208	1702469	40261	Predicted by at least one method	ORJ54173.1	LBR_09625	1679437	1679793	-1	phage head-tail adapter protein
	1662208	1702469	40261	Predicted by at least one method	ORJ54174.1	LBR_09630	1679777	1680121	-1	hypothetical protein
	1662208	1702469	40261	Predicted by at least one method	ORJ54175.1	LBR_09635	1680354	1681499	-1	major capsid protein
	1662208	1702469	40261	Predicted by at least one method	ORJ54176.1	LBR_09640	1681502	1682221	-1	Clp protease ClpP
	1662208	1702469	40261	Predicted by at least one method	ORJ54177.1	LBR_09645	1682193	1683422	-1	phage portal protein
	1662208	1702469	40261	Predicted by at least one method	ORJ54178.1	LBR_09650	1683442	1685235	-1	terminase
	1662208	1702469	40261	Predicted by at least one method	ORJ54179.1	LBR_09655	1685219	1685677	-1	terminase
	1662208	1702469	40261	Predicted by at least one method	ORJ54244.1	LBR_09660	1685839	1686177	-1	HNH endonuclease
	1662208	1702469	40261	Predicted by at least one method	ORJ54180.1	LBR_09665	1686400	1686780	-1	hypothetical protein
	1662208	1702469	40261	Predicted by at least one method	ORJ54181.1	LBR_09670	1687763	1688188	-1	transcriptional regulator
	1662208	1702469	40261	Predicted by at least one method	ORJ54182.1	LBR_09675	1688330	1688545	-1	hypothetical protein
	1662208	1702469	40261	Predicted by at least one method	ORJ54183.1	LBR_09680	1688576	1688875	-1	hypothetical protein
	1662208	1702469	40261	Predicted by at least one method	ORJ54184.1	LBR_09685	1688911	1689186	-1	hypothetical protein
	1662208	1702469	40261	Predicted by at least one method	ORJ54185.1	LBR_09690	1689384	1689575	-1	hypothetical protein
	1662208	1702469	40261	Predicted by at least one method	ORJ54186.1	LBR_09695	1689556	1689795	-1	hypothetical protein
	1662208	1702469	40261	Predicted by at least one method	ORJ54187.1	LBR_09700	1689788	1690264	-1	hypothetical protein
	1662208	1702469	40261	Predicted by at least one method	ORJ54188.1	LBR_09705	1690257	1690451	-1	hypothetical protein
	1662208	1702469	40261	Predicted by at least one method	ORJ54189.1	LBR_09710	1690458	1690829	-1	hypothetical protein
	1662208	1702469	40261	Predicted by at least one method	ORJ54190.1	LBR_09715	1690870	1691484	-1	hypothetical protein
	1662208	1702469	40261	Predicted by at least one method	ORJ54191.1	LBR_09720	1691530	1691949	-1	hypothetical protein
	1662208	1702469	40261	Predicted by at least one method	ORJ54192.1	LBR_09725	1691952	1692356	-1	XRE family transcriptional regulator
	1662208	1702469	40261	Predicted by at least one method	ORJ54193.1	LBR_09730	1692353	1693291	-1	hypothetical protein
	1662208	1702469	40261	Predicted by at least one method	ORJ54194.1	LBR_09735	1693292	1693993	-1	hypothetical protein
	1662208	1702469	40261	Predicted by at least one method	ORJ54195.1	LBR_09740	1694008	1694439	-1	single-stranded DNA-binding protein
	1662208	1702469	40261	Predicted by at least one method	ORJ54196.1	LBR_09745	1694432	1695175	-1	hypothetical protein
	1662208	1702469	40261	Predicted by at least one method	ORJ54197.1	LBR_09750	1695178	1695720	-1	hypothetical protein
	1662208	1702469	40261	Predicted by at least one method	ORJ54198.1	LBR_09755	1695720	1695944	-1	transcriptional regulator
	1662208	1702469	40261	Predicted by at least one method	ORJ54199.1	LBR_09760	1695931	1696197	-1	hypothetical protein
	1662208	1702469	40261	Predicted by at least one method	ORJ54200.1	LBR_09765	1696307	1696510	-1	hypothetical protein
	1662208	1702469	40261	Predicted by at least one method	ORJ54201.1	LBR_09770	1696528	1697169	-1	hypothetical protein
	1662208	1702469	40261	Predicted by at least one method	ORJ54202.1	LBR_09775	1697339	1697602	-1	hypothetical protein
	1662208	1702469	40261	Predicted by at least one method	ORJ54203.1	LBR_09780	1697662	1698312	1	hypothetical protein
	1662208	1702469	40261	Predicted by at least one method	ORJ54204.1	LBR_09785	1698479	1699228	-1	phage regulatory protein
	1662208	1702469	40261	Predicted by at least one method	ORJ54205.1	LBR_09790	1699293	1699790	1	hypothetical protein
	1662208	1702469	40261	Predicted by at least one method	ORJ54206.1	LBR_09795	1699998	1700282	-1	transcriptional regulator
	1662208	1702469	40261	Predicted by at least one method	ORJ54207.1	LBR_09800	1700431	1701147	1	hypothetical protein
	1662208	1702469	40261	Predicted by at least one method	ORJ54208.1	LBR_09805	1701264	1701578	1	hypothetical protein
	1662208	1702469	40261	Predicted by at least one method	ORJ54209.1	LBR_09810	1701726	1701962	-1	hypothetical protein
	1662208	1702469	40261	Predicted by at least one method	ORJ54210.1	LBR_09815	1702188	1702469	1	antibiotic biosynthesis monooxygenase
	1697662	1705553	7891	Predicted by at least one method	ORJ54203.1	LBR_09780	1697662	1698312	1	hypothetical protein
	1697662	1705553	7891	Predicted by at least one method	ORJ54204.1	LBR_09785	1698479	1699228	-1	phage regulatory protein
	1697662	1705553	7891	Predicted by at least one method	ORJ54205.1	LBR_09790	1699293	1699790	1	hypothetical protein
	1697662	1705553	7891	Predicted by at least one method	ORJ54206.1	LBR_09795	1699998	1700282	-1	transcriptional regulator
	1697662	1705553	7891	Predicted by at least one method	ORJ54207.1	LBR_09800	1700431	1701147	1	hypothetical protein
	1697662	1705553	7891	Predicted by at least one method	ORJ54208.1	LBR_09805	1701264	1701578	1	hypothetical protein
	1697662	1705553	7891	Predicted by at least one method	ORJ54209.1	LBR_09810	1701726	1701962	-1	hypothetical protein
	1697662	1705553	7891	Predicted by at least one method	ORJ54210.1	LBR_09815	1702188	1702469	1	antibiotic biosynthesis monooxygenase
	1697662	1705553	7891	Predicted by at least one method	ORJ54211.1	LBR_09820	1702898	1703233	1	hypothetical protein
	1697662	1705553	7891	Predicted by at least one method	ORJ54212.1	LBR_09825	1703333	1703665	1	ribonuclease G
	1697662	1705553	7891	Predicted by at least one method	ORJ54213.1	LBR_09830	1703772	1704161	1	hypothetical protein
	1697662	1705553	7891	Predicted by at least one method	ORJ54214.1	LBR_09835	1704251	1705063	1	hypothetical protein
	1697662	1705553	7891	Predicted by at least one method	ORJ54215.1	LBR_09840	1705080	1705553	1	hypothetical protein
6	2476323	2488318	11995	Predicted by at least one method	ORJ56853.1	LBR_00450	2476323	2477129	-1	hypothetical protein
	2476323	2488318	11995	Predicted by at least one method	ORJ56163.1	LBR_00445	2477159	2477515	-1	ribonuclease P protein component
	2476323	2488318	11995	Predicted by at least one method	ORJ56162.1	LBR_00440	2477618	2477752	-1	50S ribosomal protein L34
	2476323	2488318	11995	Predicted by at least one method	ORJ56161.1	LBR_00435	2478291	2479649	1	chromosomal replication initiator protein DnaA
	2476323	2488318	11995	Predicted by at least one method	ORJ56160.1	LBR_00430	2479919	2481058	1	DNA polymerase III subunit beta
	2476323	2488318	11995	Predicted by at least one method	ORJ56159.1	LBR_00425	2481478	2481705	1	RNA-binding protein
	2476323	2488318	11995	Predicted by at least one method	ORJ56158.1	LBR_00420	2481705	2482859	1	DNA replication and repair protein RecF
	2476323	2488318	11995	Predicted by at least one method	ORJ56157.1	LBR_00415	2482863	2484806	1	DNA gyrase subunit B
	2476323	2488318	11995	Predicted by at least one method	ORJ56156.1	LBR_00410	2484828	2487362	1	DNA gyrase subunit A
	2476323	2488318	11995	Predicted by at least one method	ORJ56155.1	LBR_00405	2488022	2488318	1	30S ribosomal protein S6
7	2585831	2591127	5296	Predicted by at least one method	ORJ52643.1	LBR_12850	2585831	2587075	-1	sugar isomerase
	2585831	2591127	5296	Predicted by at least one method	ORJ52644.1	LBR_12855	2587082	2588143	-1	hypothetical protein
	2585831	2591127	5296	Predicted by at least one method	ORJ52645.1	LBR_12860	2588140	2589555	-1	hypothetical protein
	2585831	2591127	5296	Predicted by at least one method	ORJ52646.1	LBR_12865	2589577	2590677	-1	hypothetical protein
	2585831	2591127	5296	Predicted by at least one method	ORJ52662.1	LBR_12870	2590687	2591127	-1	sugar transferase
8	2595158	2599370	4212	Predicted by at least one method	ORJ52650.1	LBR_12895	2595158	2596270	-1	capsular biosynthesis protein
	2595158	2599370	4212	Predicted by at least one method	ORJ52651.1	LBR_12900	2596267	2597298	-1	UDP-glucose 4-epimerase
	2595158	2599370	4212	Predicted by at least one method	ORJ52652.1	LBR_12905	2597314	2598516	-1	hypothetical protein
	2595158	2599370	4212	Predicted by at least one method	ORJ52653.1	LBR_12910	2598513	2599370	-1	hypothetical protein
9	2609032	2663025	53993	Predicted by at least one method	ORJ52411.1	LBR_13265	2609032	2609429	1	hypothetical protein
	2609032	2663025	53993	Predicted by at least one method	ORJ52537.1	LBR_12965	2610574	2610906	-1	hypothetical protein
	2609032	2663025	53993	Predicted by at least one method	ORJ52538.1	LBR_12970	2610967	2611293	1	ArsR family transcriptional regulator
	2609032	2663025	53993	Predicted by at least one method	ORJ52539.1	LBR_12975	2611432	2612394	1	hypothetical protein
	2609032	2663025	53993	Predicted by at least one method	ORJ52540.1	LBR_12980	2612905	2614029	-1	hypothetical protein
	2609032	2663025	53993	Predicted by at least one method	ORJ52541.1	LBR_12985	2614033	2614248	-1	hypothetical protein
	2609032	2663025	53993	Predicted by at least one method	ORJ52542.1	LBR_12990	2614369	2616393	-1	DNA topoisomerase III
	2609032	2663025	53993	Predicted by at least one method		LBR_12995	2616490	2618309	-1	nickase
	2609032	2663025	53993	Predicted by at least one method	ORJ52552.1	LBR_13000	2618574	2618801	1	hypothetical protein
	2609032	2663025	53993	Predicted by at least one method	ORJ52543.1	LBR_13005	2618824	2619102	1	hypothetical protein
	2609032	2663025	53993	Predicted by at least one method	ORJ52544.1	LBR_13010	2619222	2619536	-1	hypothetical protein
	2609032	2663025	53993	Predicted by at least one method		LBR_13015	2620052	2620893	-1	transposase
	2609032	2663025	53993	Predicted by at least one method		LBR_13020	2620977	2621198	-1	transposase
	2609032	2663025	53993	Predicted by at least one method	ORJ52545.1	LBR_13025	2621307	2622716	-1	Fe-S cluster assembly protein SufB
	2609032	2663025	53993	Predicted by at least one method	ORJ52546.1	LBR_13030	2622688	2623146	-1	iron-sulfur cluster assembly scaffold protein
	2609032	2663025	53993	Predicted by at least one method	ORJ52547.1	LBR_13035	2623143	2624318	-1	cysteine sulfinate desulfinase
	2609032	2663025	53993	Predicted by at least one method	ORJ52548.1	LBR_13040	2624305	2625450	-1	ABC transporter permease
	2609032	2663025	53993	Predicted by at least one method	ORJ52549.1	LBR_13045	2625472	2626206	-1	ABC transporter ATP-binding protein
	2609032	2663025	53993	Predicted by at least one method	ORJ52550.1	LBR_13050	2626223	2626810	-1	anaerobic ribonucleoside-triphosphate reductase activating protein
	2609032	2663025	53993	Predicted by at least one method	ORJ52551.1	LBR_13055	2626797	2628974	-1	anaerobic ribonucleoside-triphosphate reductase
	2609032	2663025	53993	Predicted by at least one method		LBR_13060	2629448	2629525	-1	ABC transporter ATP-binding protein
	2609032	2663025	53993	Predicted by at least one method	ORJ52553.1	LBR_13065	2629552	2629790	1	IS30 family transposase
	2609032	2663025	53993	Predicted by at least one method	ORJ52439.1	LBR_13070	2630791	2630963	1	IS30 family transposase
	2609032	2663025	53993	Predicted by at least one method	ORJ52440.1	LBR_13075	2630960	2631154	-1	hypothetical protein
	2609032	2663025	53993	Predicted by at least one method	ORJ52441.1	LBR_13080	2631341	2631811	-1	hypothetical protein
	2609032	2663025	53993	Predicted by at least one method	ORJ52442.1	LBR_13085	2631858	2632052	-1	hypothetical protein
	2609032	2663025	53993	Predicted by at least one method	ORJ52443.1	LBR_13090	2632397	2632669	-1	hypothetical protein
	2609032	2663025	53993	Predicted by at least one method	ORJ52444.1	LBR_13095	2632748	2632954	1	hypothetical protein
	2609032	2663025	53993	Predicted by at least one method	ORJ52445.1	LBR_13100	2633531	2634340	1	ATPase
	2609032	2663025	53993	Predicted by at least one method	ORJ52446.1	LBR_13105	2634333	2634662	1	hypothetical protein
	2609032	2663025	53993	Predicted by at least one method	ORJ52447.1	LBR_13110	2634913	2635407	-1	RepB family protein
	2609032	2663025	53993	Predicted by at least one method	ORJ52448.1	LBR_13115	2635522	2635635	-1	ABC transporter ATP-binding protein
	2609032	2663025	53993	Predicted by at least one method		LBR_13120	2635662	2636247	1	IS30 family transposase
	2609032	2663025	53993	Predicted by at least one method	ORJ52449.1	LBR_13125	2636249	2636530	1	hypothetical protein
	2609032	2663025	53993	Predicted by at least one method	ORJ52450.1	LBR_13130	2636694	2636912	1	hypothetical protein
	2609032	2663025	53993	Predicted by at least one method	ORJ52457.1	LBR_13135	2637524	2637766	-1	hypothetical protein
	2609032	2663025	53993	Predicted by at least one method		LBR_13140	2637848	2638282	-1	hypothetical protein
	2609032	2663025	53993	Predicted by at least one method	ORJ52451.1	LBR_13145	2638557	2639933	1	FAD-dependent oxidoreductase
	2609032	2663025	53993	Predicted by at least one method		LBR_13150	2640135	2641856	1	DDE transposase
	2609032	2663025	53993	Predicted by at least one method	ORJ52452.1	LBR_13155	2642534	2643151	-1	recombinase
	2609032	2663025	53993	Predicted by at least one method	ORJ52453.1	LBR_13160	2643479	2645488	1	hypothetical protein
	2609032	2663025	53993	Predicted by at least one method	ORJ52454.1	LBR_13165	2645570	2647060	1	hypothetical protein
	2609032	2663025	53993	Predicted by at least one method	ORJ52455.1	LBR_13170	2647719	2648018	1	hypothetical protein
	2609032	2663025	53993	Predicted by at least one method	ORJ52456.1	LBR_13175	2648063	2648299	-1	hypothetical protein
	2609032	2663025	53993	Predicted by at least one method	ORJ52458.1	LBR_13180	2648607	2648893	-1	IS30 family transposase
	2609032	2663025	53993	Predicted by at least one method		LBR_13250	2649898	2650481	-1	hypothetical protein
	2609032	2663025	53993	Predicted by at least one method	ORJ52410.1	LBR_13270	2651482	2651786	1	nicking enzyme TraA protein
	2609032	2663025	53993	Predicted by at least one method	ORJ52412.1	LBR_13260	2652787	2653333	-1	hypothetical protein
	2609032	2663025	53993	Predicted by at least one method	ORJ52425.1	LBR_13240	2654530	2655459	1	hypothetical protein
	2609032	2663025	53993	Predicted by at least one method	ORJ52418.1	LBR_13245	2656460	2657489	1	hypothetical protein
	2609032	2663025	53993	Predicted by at least one method	ORJ52752.1	LBR_12745	2658490	2658604	-1	hypothetical protein
	2609032	2663025	53993	Predicted by at least one method	ORJ52753.1	LBR_12750	2658631	2658990	1	hypothetical protein
	2609032	2663025	53993	Predicted by at least one method	ORJ52760.1	LBR_12755	2659041	2659220	-1	hypothetical protein
	2609032	2663025	53993	Predicted by at least one method	ORJ52754.1	LBR_12760	2659137	2659325	1	hypothetical protein
	2609032	2663025	53993	Predicted by at least one method	ORJ52755.1	LBR_12765	2659422	2660546	-1	hypothetical protein
	2609032	2663025	53993	Predicted by at least one method		LBR_12770	2660730	2662546	-1	nickase
	2609032	2663025	53993	Predicted by at least one method	ORJ52761.1	LBR_12775	2662798	2663025	1	hypothetical protein
	2630791	2638282	7491	Predicted by at least one method	ORJ52439.1	LBR_13070	2630791	2630963	1	IS30 family transposase
	2630791	2638282	7491	Predicted by at least one method	ORJ52440.1	LBR_13075	2630960	2631154	-1	hypothetical protein
	2630791	2638282	7491	Predicted by at least one method	ORJ52441.1	LBR_13080	2631341	2631811	-1	hypothetical protein
	2630791	2638282	7491	Predicted by at least one method	ORJ52442.1	LBR_13085	2631858	2632052	-1	hypothetical protein
	2630791	2638282	7491	Predicted by at least one method	ORJ52443.1	LBR_13090	2632397	2632669	-1	hypothetical protein
	2630791	2638282	7491	Predicted by at least one method	ORJ52444.1	LBR_13095	2632748	2632954	1	hypothetical protein
	2630791	2638282	7491	Predicted by at least one method	ORJ52445.1	LBR_13100	2633531	2634340	1	ATPase
	2630791	2638282	7491	Predicted by at least one method	ORJ52446.1	LBR_13105	2634333	2634662	1	hypothetical protein
	2630791	2638282	7491	Predicted by at least one method	ORJ52447.1	LBR_13110	2634913	2635407	-1	RepB family protein
	2630791	2638282	7491	Predicted by at least one method	ORJ52448.1	LBR_13115	2635522	2635635	-1	ABC transporter ATP-binding protein
	2630791	2638282	7491	Predicted by at least one method		LBR_13120	2635662	2636247	1	IS30 family transposase
	2630791	2638282	7491	Predicted by at least one method	ORJ52449.1	LBR_13125	2636249	2636530	1	hypothetical protein
	2630791	2638282	7491	Predicted by at least one method	ORJ52450.1	LBR_13130	2636694	2636912	1	hypothetical protein
	2630791	2638282	7491	Predicted by at least one method	ORJ52457.1	LBR_13135	2637524	2637766	-1	hypothetical protein
	2630791	2638282	7491	Predicted by at least one method		LBR_13140	2637848	2638282	-1	hypothetical protein
	2648063	2659325	11262	Predicted by at least one method	ORJ52456.1	LBR_13175	2648063	2648299	-1	hypothetical protein
	2648063	2659325	11262	Predicted by at least one method	ORJ52458.1	LBR_13180	2648607	2648893	-1	IS30 family transposase
	2648063	2659325	11262	Predicted by at least one method		LBR_13250	2649898	2650481	-1	hypothetical protein
	2648063	2659325	11262	Predicted by at least one method	ORJ52410.1	LBR_13270	2651482	2651786	1	nicking enzyme TraA protein
	2648063	2659325	11262	Predicted by at least one method	ORJ52412.1	LBR_13260	2652787	2653333	-1	hypothetical protein
	2648063	2659325	11262	Predicted by at least one method	ORJ52425.1	LBR_13240	2654530	2655459	1	hypothetical protein
	2648063	2659325	11262	Predicted by at least one method	ORJ52418.1	LBR_13245	2656460	2657489	1	hypothetical protein
	2648063	2659325	11262	Predicted by at least one method	ORJ52752.1	LBR_12745	2658490	2658604	-1	hypothetical protein
	2648063	2659325	11262	Predicted by at least one method	ORJ52753.1	LBR_12750	2658631	2658990	1	hypothetical protein
	2648063	2659325	11262	Predicted by at least one method	ORJ52760.1	LBR_12755	2659041	2659220	-1	hypothetical protein
	2648063	2659325	11262	Predicted by at least one method	ORJ52754.1	LBR_12760	2659137	2659325	1	hypothetical protein
Detection details:
GI	Island start	Island end	Length	Method	Gene name	Locus	Gene start	Gene end	Strand	Product
	1348954	1416895	67941	IslandPath-DIMOB	ORJ52793.1	LBR_12615	1348954	1350150	1	DNA replication initiation protein
	1348954	1416895	67941	IslandPath-DIMOB	ORJ52925.1	LBR_12500	1355180	1355605	-1	transcriptional regulator
	1348954	1416895	67941	IslandPath-DIMOB	ORJ52924.1	LBR_12495	1355747	1355962	-1	hypothetical protein
	1348954	1416895	67941	IslandPath-DIMOB	ORJ52923.1	LBR_12490	1356358	1356612	-1	hypothetical protein
	1348954	1416895	67941	IslandPath-DIMOB	ORJ52922.1	LBR_12485	1356810	1357001	-1	hypothetical protein
	1348954	1416895	67941	IslandPath-DIMOB	ORJ52921.1	LBR_12480	1357124	1357597	-1	hypothetical protein
	1348954	1416895	67941	IslandPath-DIMOB	ORJ52920.1	LBR_12475	1357594	1357806	-1	hypothetical protein
	1348954	1416895	67941	IslandPath-DIMOB	ORJ52919.1	LBR_12470	1357796	1357978	-1	hypothetical protein
	1348954	1416895	67941	IslandPath-DIMOB	ORJ52918.1	LBR_12465	1357975	1358172	-1	hypothetical protein
	1348954	1416895	67941	IslandPath-DIMOB	ORJ52917.1	LBR_12460	1358165	1358575	-1	hypothetical protein
	1348954	1416895	67941	IslandPath-DIMOB	ORJ52916.1	LBR_12455	1358578	1359507	-1	hypothetical protein
	1348954	1416895	67941	IslandPath-DIMOB	ORJ52915.1	LBR_12450	1359508	1360209	-1	hypothetical protein
	1348954	1416895	67941	IslandPath-DIMOB	ORJ52914.1	LBR_12445	1360224	1360649	-1	single-stranded DNA-binding protein
	1348954	1416895	67941	IslandPath-DIMOB	ORJ52913.1	LBR_12440	1360642	1361325	-1	hypothetical protein
	1348954	1416895	67941	IslandPath-DIMOB	ORJ52912.1	LBR_12435	1361335	1361820	-1	hypothetical protein
	1348954	1416895	67941	IslandPath-DIMOB	ORJ52911.1	LBR_12430	1361823	1362071	-1	hypothetical protein
	1348954	1416895	67941	IslandPath-DIMOB	ORJ52910.1	LBR_12425	1362385	1362621	1	hypothetical protein
	1348954	1416895	67941	IslandPath-DIMOB	ORJ52909.1	LBR_12420	1362669	1362854	1	hypothetical protein
	1348954	1416895	67941	IslandPath-DIMOB	ORJ52908.1	LBR_12415	1362851	1363039	-1	hypothetical protein
	1348954	1416895	67941	IslandPath-DIMOB	ORJ52907.1	LBR_12410	1363116	1363298	1	hypothetical protein
	1348954	1416895	67941	IslandPath-DIMOB	ORJ52906.1	LBR_12405	1363463	1363687	1	hypothetical protein
	1348954	1416895	67941	IslandPath-DIMOB	ORJ52905.1	LBR_12400	1363649	1363912	-1	hypothetical protein
	1348954	1416895	67941	IslandPath-DIMOB	ORJ52904.1	LBR_12395	1364182	1364367	-1	hypothetical protein
	1348954	1416895	67941	IslandPath-DIMOB	ORJ52903.1	LBR_12390	1364380	1365096	-1	hypothetical protein
	1348954	1416895	67941	IslandPath-DIMOB	ORJ52902.1	LBR_12385	1365089	1365358	-1	hypothetical protein
	1348954	1416895	67941	IslandPath-DIMOB	ORJ52901.1	LBR_12380	1365507	1366223	1	hypothetical protein
	1348954	1416895	67941	IslandPath-DIMOB	ORJ52900.1	LBR_12375	1366350	1366661	1	hypothetical protein
	1348954	1416895	67941	IslandPath-DIMOB	ORJ52899.1	LBR_12370	1366721	1367002	1	antibiotic biosynthesis monooxygenase
	1348954	1416895	67941	IslandPath-DIMOB	ORJ52898.1	LBR_12365	1367037	1367285	1	hypothetical protein
	1348954	1416895	67941	IslandPath-DIMOB	ORJ52897.1	LBR_12360	1367354	1368727	-1	S-layer protein
	1348954	1416895	67941	IslandPath-DIMOB	ORJ52896.1	LBR_12355	1369479	1369757	-1	hypothetical protein
	1348954	1416895	67941	IslandPath-DIMOB	ORJ52895.1	LBR_12350	1369956	1370162	1	hypothetical protein
	1348954	1416895	67941	IslandPath-DIMOB	ORJ52928.1	LBR_12345	1370645	1371457	1	ATPase
	1348954	1416895	67941	IslandPath-DIMOB	ORJ52894.1	LBR_12340	1371461	1371817	1	hypothetical protein
	1348954	1416895	67941	IslandPath-DIMOB	ORJ52927.1	LBR_12335	1372135	1372635	-1	hypothetical protein
	1348954	1416895	67941	IslandPath-DIMOB	ORJ52893.1	LBR_12330	1372738	1373010	-1	hypothetical protein
	1348954	1416895	67941	IslandPath-DIMOB	ORJ52892.1	LBR_12325	1373010	1373828	-1	autolysin
	1348954	1416895	67941	IslandPath-DIMOB	ORJ52891.1	LBR_12320	1373821	1374249	-1	hypothetical protein
	1348954	1416895	67941	IslandPath-DIMOB	ORJ52890.1	LBR_12315	1374398	1375774	-1	hypothetical protein
	1348954	1416895	67941	IslandPath-DIMOB	ORJ52889.1	LBR_12310	1375776	1376378	-1	hypothetical protein
	1348954	1416895	67941	IslandPath-DIMOB	ORJ52888.1	LBR_12305	1376388	1377641	-1	hypothetical protein
	1348954	1416895	67941	IslandPath-DIMOB	ORJ52887.1	LBR_12300	1377607	1378005	-1	hypothetical protein
	1348954	1416895	67941	IslandPath-DIMOB	ORJ52886.1	LBR_12295	1378002	1378415	-1	hypothetical protein
	1348954	1416895	67941	IslandPath-DIMOB	ORJ52885.1	LBR_12290	1378408	1379340	-1	hypothetical protein
	1348954	1416895	67941	IslandPath-DIMOB	ORJ52884.1	LBR_12285	1379346	1379681	-1	hypothetical protein
	1348954	1416895	67941	IslandPath-DIMOB	ORJ52883.1	LBR_12280	1379681	1380865	-1	hypothetical protein
	1348954	1416895	67941	IslandPath-DIMOB	ORJ52882.1	LBR_12275	1380865	1384725	-1	hypothetical protein
	1348954	1416895	67941	IslandPath-DIMOB	ORJ52881.1	LBR_12270	1384725	1384922	-1	hypothetical protein
	1348954	1416895	67941	IslandPath-DIMOB	ORJ52880.1	LBR_12265	1384984	1385613	-1	hypothetical protein
	1348954	1416895	67941	IslandPath-DIMOB	ORJ52879.1	LBR_12260	1386060	1386560	-1	hypothetical protein
	1348954	1416895	67941	IslandPath-DIMOB	ORJ52878.1	LBR_12255	1386574	1387662	-1	hypothetical protein
	1348954	1416895	67941	IslandPath-DIMOB	ORJ52877.1	LBR_12250	1387666	1388151	-1	hypothetical protein
	1348954	1416895	67941	IslandPath-DIMOB	ORJ52876.1	LBR_12245	1388144	1388515	-1	hypothetical protein
	1348954	1416895	67941	IslandPath-DIMOB	ORJ52875.1	LBR_12240	1388518	1388832	-1	hypothetical protein
	1348954	1416895	67941	IslandPath-DIMOB	ORJ52874.1	LBR_12235	1388843	1389445	-1	hypothetical protein
	1348954	1416895	67941	IslandPath-DIMOB	ORJ52873.1	LBR_12230	1389442	1389783	-1	hypothetical protein
	1348954	1416895	67941	IslandPath-DIMOB	ORJ52872.1	LBR_12225	1389798	1390853	-1	phage capsid protein
	1348954	1416895	67941	IslandPath-DIMOB	ORJ52871.1	LBR_12220	1390866	1391504	-1	hypothetical protein
	1348954	1416895	67941	IslandPath-DIMOB	ORJ52926.1	LBR_12215	1391717	1392424	-1	phage head morphogenesis protein
	1348954	1416895	67941	IslandPath-DIMOB	ORJ52870.1	LBR_12210	1392573	1394366	-1	phage portal protein
	1348954	1416895	67941	IslandPath-DIMOB	ORJ52869.1	LBR_12205	1394341	1394661	-1	hypothetical protein
	1348954	1416895	67941	IslandPath-DIMOB	ORJ52868.1	LBR_12200	1394834	1396144	-1	terminase
	1348954	1416895	67941	IslandPath-DIMOB	ORJ52867.1	LBR_12195	1396141	1396722	-1	terminase
	1348954	1416895	67941	IslandPath-DIMOB	ORJ52866.1	LBR_12190	1396813	1397064	-1	hypothetical protein
	1348954	1416895	67941	IslandPath-DIMOB	ORJ52865.1	LBR_12185	1397114	1397326	-1	hypothetical protein
	1348954	1416895	67941	IslandPath-DIMOB	ORJ52864.1	LBR_12180	1397590	1397765	1	hypothetical protein
	1348954	1416895	67941	IslandPath-DIMOB	ORJ52429.1	LBR_13185	1398766	1400057	1	type I restriction-modification system subunit M
	1348954	1416895	67941	IslandPath-DIMOB	ORJ52430.1	LBR_13190	1400047	1401246	1	restriction endonuclease subunit S
	1348954	1416895	67941	IslandPath-DIMOB	ORJ52431.1	LBR_13195	1401361	1401708	-1	PemK family protein
	1348954	1416895	67941	IslandPath-DIMOB	ORJ52432.1	LBR_13200	1401708	1401971	-1	AbrB family transcriptional regulator
	1348954	1416895	67941	IslandPath-DIMOB	ORJ52433.1	LBR_13205	1402049	1402636	1	site-specific integrase
	1348954	1416895	67941	IslandPath-DIMOB	ORJ52434.1	LBR_13210	1402990	1403202	1	hypothetical protein
	1348954	1416895	67941	IslandPath-DIMOB	ORJ52435.1	LBR_13215	1403924	1404859	1	plasmid replication initiation protein
	1348954	1416895	67941	IslandPath-DIMOB		LBR_13220	1404822	1404923	1	RepB-like protein
	1348954	1416895	67941	IslandPath-DIMOB	ORJ52436.1	LBR_13225	1405136	1405702	1	DUF536 domain-containing protein
	1348954	1416895	67941	IslandPath-DIMOB		LBR_13230	1405804	1408827	1	restriction endonuclease
	1348954	1416895	67941	IslandPath-DIMOB	ORJ52437.1	LBR_13235	1408881	1409359	1	restriction endonuclease subunit M
	1348954	1416895	67941	IslandPath-DIMOB	ORJ53909.1	LBR_08235	1410688	1410939	1	hypothetical protein
	1348954	1416895	67941	IslandPath-DIMOB	ORJ53910.1	LBR_08240	1411218	1411622	-1	alkaline-shock protein
	1348954	1416895	67941	IslandPath-DIMOB	ORJ53911.1	LBR_08245	1411640	1412059	-1	alkaline-shock protein
	1348954	1416895	67941	IslandPath-DIMOB	ORJ53912.1	LBR_08250	1412075	1412257	-1	hypothetical protein
	1348954	1416895	67941	IslandPath-DIMOB	ORJ53913.1	LBR_08255	1412276	1412821	-1	hypothetical protein
	1348954	1416895	67941	IslandPath-DIMOB	ORJ53914.1	LBR_08260	1412834	1413091	-1	hypothetical protein
	1348954	1416895	67941	IslandPath-DIMOB	ORJ53915.1	LBR_08265	1413328	1414380	-1	Lyzozyme M1 (1,4-beta-N-acetylmuramidase)
	1348954	1416895	67941	IslandPath-DIMOB		LBR_08270	1414380	1414899	-1	hypothetical protein
	1348954	1416895	67941	IslandPath-DIMOB	ORJ53916.1	LBR_08275	1414892	1415194	-1	hypothetical protein
	1348954	1416895	67941	IslandPath-DIMOB	ORJ53917.1	LBR_08280	1415191	1415577	-1	hypothetical protein
	1348954	1416895	67941	IslandPath-DIMOB	ORJ53918.1	LBR_08285	1415964	1416434	-1	hypothetical protein
	1348954	1416895	67941	IslandPath-DIMOB	ORJ53919.1	LBR_08290	1416440	1416895	-1	hypothetical protein
	1436028	1457044	21016	IslandPath-DIMOB	ORJ53940.1	LBR_08395	1436028	1436408	-1	hypothetical protein
	1436028	1457044	21016	IslandPath-DIMOB	ORJ53941.1	LBR_08400	1436420	1436923	-1	hypothetical protein
	1436028	1457044	21016	IslandPath-DIMOB	ORJ53942.1	LBR_08405	1436936	1437865	-1	hypothetical protein
	1436028	1457044	21016	IslandPath-DIMOB	ORJ53943.1	LBR_08410	1437865	1439496	-1	phage portal protein
	1436028	1457044	21016	IslandPath-DIMOB	ORJ53944.1	LBR_08415	1439514	1441022	-1	hypothetical protein
	1436028	1457044	21016	IslandPath-DIMOB	ORJ53945.1	LBR_08420	1441019	1441849	-1	hypothetical protein
	1436028	1457044	21016	IslandPath-DIMOB	ORJ53946.1	LBR_08425	1441934	1442515	-1	hypothetical protein
	1436028	1457044	21016	IslandPath-DIMOB	ORJ53947.1	LBR_08430	1442527	1442772	-1	hypothetical protein
	1436028	1457044	21016	IslandPath-DIMOB	ORJ53948.1	LBR_08435	1442801	1443112	-1	hypothetical protein
	1436028	1457044	21016	IslandPath-DIMOB	ORJ53949.1	LBR_08440	1443125	1443355	-1	hypothetical protein
	1436028	1457044	21016	IslandPath-DIMOB	ORJ53950.1	LBR_08445	1443553	1443768	1	hypothetical protein
	1436028	1457044	21016	IslandPath-DIMOB	ORJ53951.1	LBR_08450	1444041	1445117	-1	hypothetical protein
	1436028	1457044	21016	IslandPath-DIMOB	ORJ53952.1	LBR_08460	1445807	1446280	-1	hypothetical protein
	1436028	1457044	21016	IslandPath-DIMOB	ORJ53953.1	LBR_08465	1446940	1447170	-1	RNA-binding protein
	1436028	1457044	21016	IslandPath-DIMOB	ORJ53954.1	LBR_08470	1447167	1447391	-1	hypothetical protein
	1436028	1457044	21016	IslandPath-DIMOB	ORJ53955.1	LBR_08475	1447409	1447879	-1	hypothetical protein
	1436028	1457044	21016	IslandPath-DIMOB	ORJ53956.1	LBR_08480	1447882	1448148	-1	hypothetical protein
	1436028	1457044	21016	IslandPath-DIMOB	ORJ53957.1	LBR_08485	1448162	1448623	-1	hypothetical protein
	1436028	1457044	21016	IslandPath-DIMOB	ORJ53958.1	LBR_08490	1448701	1448916	-1	hypothetical protein
	1436028	1457044	21016	IslandPath-DIMOB	ORJ54236.1	LBR_08495	1449064	1449504	-1	hypothetical protein
	1436028	1457044	21016	IslandPath-DIMOB	ORJ53959.1	LBR_08500	1449700	1450389	-1	phage regulatory protein
	1436028	1457044	21016	IslandPath-DIMOB	ORJ53960.1	LBR_08505	1450401	1451273	-1	hypothetical protein
	1436028	1457044	21016	IslandPath-DIMOB	ORJ53961.1	LBR_08510	1451300	1452100	-1	hypothetical protein
	1436028	1457044	21016	IslandPath-DIMOB	ORJ53962.1	LBR_08515	1452117	1452644	-1	hypothetical protein
	1436028	1457044	21016	IslandPath-DIMOB	ORJ53963.1	LBR_08520	1452644	1452958	-1	hypothetical protein
	1436028	1457044	21016	IslandPath-DIMOB	ORJ53964.1	LBR_08525	1453248	1453511	-1	hypothetical protein
	1436028	1457044	21016	IslandPath-DIMOB	ORJ53965.1	LBR_08530	1453496	1454050	-1	hypothetical protein
	1436028	1457044	21016	IslandPath-DIMOB	ORJ53966.1	LBR_08535	1454111	1454305	-1	hypothetical protein
	1436028	1457044	21016	IslandPath-DIMOB	ORJ53967.1	LBR_08540	1454462	1454743	1	hypothetical protein
	1436028	1457044	21016	IslandPath-DIMOB	ORJ53968.1	LBR_08545	1454740	1455015	-1	hypothetical protein
	1436028	1457044	21016	IslandPath-DIMOB	ORJ53969.1	LBR_08550	1455015	1455260	-1	transcriptional regulator
	1436028	1457044	21016	IslandPath-DIMOB	ORJ53970.1	LBR_08555	1455424	1455765	1	transcriptional regulator
	1436028	1457044	21016	IslandPath-DIMOB	ORJ53971.1	LBR_08560	1455837	1456178	1	hypothetical protein
	1436028	1457044	21016	IslandPath-DIMOB	ORJ53972.1	LBR_08565	1456235	1457044	1	hypothetical protein
	1662208	1702469	40261	IslandPath-DIMOB	ORJ54159.1	LBR_09555	1662208	1662480	-1	hypothetical protein
	1662208	1702469	40261	IslandPath-DIMOB	ORJ54160.1	LBR_09560	1662480	1663298	-1	autolysin
	1662208	1702469	40261	IslandPath-DIMOB	ORJ54161.1	LBR_09565	1663291	1663719	-1	hypothetical protein
	1662208	1702469	40261	IslandPath-DIMOB	ORJ54162.1	LBR_09570	1663953	1664312	-1	hypothetical protein
	1662208	1702469	40261	IslandPath-DIMOB	ORJ54163.1	LBR_09575	1664326	1666056	-1	hypothetical protein
	1662208	1702469	40261	IslandPath-DIMOB	ORJ54164.1	LBR_09580	1666049	1666288	-1	hypothetical protein
	1662208	1702469	40261	IslandPath-DIMOB	ORJ54165.1	LBR_09585	1666288	1667322	-1	hypothetical protein
	1662208	1702469	40261	IslandPath-DIMOB	ORJ54166.1	LBR_09590	1667319	1669913	-1	hypothetical protein
	1662208	1702469	40261	IslandPath-DIMOB	ORJ54167.1	LBR_09595	1669930	1671930	-1	hypothetical protein
	1662208	1702469	40261	IslandPath-DIMOB	ORJ54168.1	LBR_09600	1671917	1677259	-1	hypothetical protein
	1662208	1702469	40261	IslandPath-DIMOB	ORJ54169.1	LBR_09605	1677467	1677868	-1	hypothetical protein
	1662208	1702469	40261	IslandPath-DIMOB	ORJ54170.1	LBR_09610	1677987	1678610	-1	hypothetical protein
	1662208	1702469	40261	IslandPath-DIMOB	ORJ54171.1	LBR_09615	1678627	1679001	-1	hypothetical protein
	1662208	1702469	40261	IslandPath-DIMOB	ORJ54172.1	LBR_09620	1678998	1679444	-1	phage tail protein
	1662208	1702469	40261	IslandPath-DIMOB	ORJ54173.1	LBR_09625	1679437	1679793	-1	phage head-tail adapter protein
	1662208	1702469	40261	IslandPath-DIMOB	ORJ54174.1	LBR_09630	1679777	1680121	-1	hypothetical protein
	1662208	1702469	40261	IslandPath-DIMOB	ORJ54175.1	LBR_09635	1680354	1681499	-1	major capsid protein
	1662208	1702469	40261	IslandPath-DIMOB	ORJ54176.1	LBR_09640	1681502	1682221	-1	Clp protease ClpP
	1662208	1702469	40261	IslandPath-DIMOB	ORJ54177.1	LBR_09645	1682193	1683422	-1	phage portal protein
	1662208	1702469	40261	IslandPath-DIMOB	ORJ54178.1	LBR_09650	1683442	1685235	-1	terminase
	1662208	1702469	40261	IslandPath-DIMOB	ORJ54179.1	LBR_09655	1685219	1685677	-1	terminase
	1662208	1702469	40261	IslandPath-DIMOB	ORJ54244.1	LBR_09660	1685839	1686177	-1	HNH endonuclease
	1662208	1702469	40261	IslandPath-DIMOB	ORJ54180.1	LBR_09665	1686400	1686780	-1	hypothetical protein
	1662208	1702469	40261	IslandPath-DIMOB	ORJ54181.1	LBR_09670	1687763	1688188	-1	transcriptional regulator
	1662208	1702469	40261	IslandPath-DIMOB	ORJ54182.1	LBR_09675	1688330	1688545	-1	hypothetical protein
	1662208	1702469	40261	IslandPath-DIMOB	ORJ54183.1	LBR_09680	1688576	1688875	-1	hypothetical protein
	1662208	1702469	40261	IslandPath-DIMOB	ORJ54184.1	LBR_09685	1688911	1689186	-1	hypothetical protein
	1662208	1702469	40261	IslandPath-DIMOB	ORJ54185.1	LBR_09690	1689384	1689575	-1	hypothetical protein
	1662208	1702469	40261	IslandPath-DIMOB	ORJ54186.1	LBR_09695	1689556	1689795	-1	hypothetical protein
	1662208	1702469	40261	IslandPath-DIMOB	ORJ54187.1	LBR_09700	1689788	1690264	-1	hypothetical protein
	1662208	1702469	40261	IslandPath-DIMOB	ORJ54188.1	LBR_09705	1690257	1690451	-1	hypothetical protein
	1662208	1702469	40261	IslandPath-DIMOB	ORJ54189.1	LBR_09710	1690458	1690829	-1	hypothetical protein
	1662208	1702469	40261	IslandPath-DIMOB	ORJ54190.1	LBR_09715	1690870	1691484	-1	hypothetical protein
	1662208	1702469	40261	IslandPath-DIMOB	ORJ54191.1	LBR_09720	1691530	1691949	-1	hypothetical protein
	1662208	1702469	40261	IslandPath-DIMOB	ORJ54192.1	LBR_09725	1691952	1692356	-1	XRE family transcriptional regulator
	1662208	1702469	40261	IslandPath-DIMOB	ORJ54193.1	LBR_09730	1692353	1693291	-1	hypothetical protein
	1662208	1702469	40261	IslandPath-DIMOB	ORJ54194.1	LBR_09735	1693292	1693993	-1	hypothetical protein
	1662208	1702469	40261	IslandPath-DIMOB	ORJ54195.1	LBR_09740	1694008	1694439	-1	single-stranded DNA-binding protein
	1662208	1702469	40261	IslandPath-DIMOB	ORJ54196.1	LBR_09745	1694432	1695175	-1	hypothetical protein
	1662208	1702469	40261	IslandPath-DIMOB	ORJ54197.1	LBR_09750	1695178	1695720	-1	hypothetical protein
	1662208	1702469	40261	IslandPath-DIMOB	ORJ54198.1	LBR_09755	1695720	1695944	-1	transcriptional regulator
	1662208	1702469	40261	IslandPath-DIMOB	ORJ54199.1	LBR_09760	1695931	1696197	-1	hypothetical protein
	1662208	1702469	40261	IslandPath-DIMOB	ORJ54200.1	LBR_09765	1696307	1696510	-1	hypothetical protein
	1662208	1702469	40261	IslandPath-DIMOB	ORJ54201.1	LBR_09770	1696528	1697169	-1	hypothetical protein
	1662208	1702469	40261	IslandPath-DIMOB	ORJ54202.1	LBR_09775	1697339	1697602	-1	hypothetical protein
	1662208	1702469	40261	IslandPath-DIMOB	ORJ54203.1	LBR_09780	1697662	1698312	1	hypothetical protein
	1662208	1702469	40261	IslandPath-DIMOB	ORJ54204.1	LBR_09785	1698479	1699228	-1	phage regulatory protein
	1662208	1702469	40261	IslandPath-DIMOB	ORJ54205.1	LBR_09790	1699293	1699790	1	hypothetical protein
	1662208	1702469	40261	IslandPath-DIMOB	ORJ54206.1	LBR_09795	1699998	1700282	-1	transcriptional regulator
	1662208	1702469	40261	IslandPath-DIMOB	ORJ54207.1	LBR_09800	1700431	1701147	1	hypothetical protein
	1662208	1702469	40261	IslandPath-DIMOB	ORJ54208.1	LBR_09805	1701264	1701578	1	hypothetical protein
	1662208	1702469	40261	IslandPath-DIMOB	ORJ54209.1	LBR_09810	1701726	1701962	-1	hypothetical protein
	1662208	1702469	40261	IslandPath-DIMOB	ORJ54210.1	LBR_09815	1702188	1702469	1	antibiotic biosynthesis monooxygenase
	2476323	2488318	11995	IslandPath-DIMOB	ORJ56853.1	LBR_00450	2476323	2477129	-1	hypothetical protein
	2476323	2488318	11995	IslandPath-DIMOB	ORJ56163.1	LBR_00445	2477159	2477515	-1	ribonuclease P protein component
	2476323	2488318	11995	IslandPath-DIMOB	ORJ56162.1	LBR_00440	2477618	2477752	-1	50S ribosomal protein L34
	2476323	2488318	11995	IslandPath-DIMOB	ORJ56161.1	LBR_00435	2478291	2479649	1	chromosomal replication initiator protein DnaA
	2476323	2488318	11995	IslandPath-DIMOB	ORJ56160.1	LBR_00430	2479919	2481058	1	DNA polymerase III subunit beta
	2476323	2488318	11995	IslandPath-DIMOB	ORJ56159.1	LBR_00425	2481478	2481705	1	RNA-binding protein
	2476323	2488318	11995	IslandPath-DIMOB	ORJ56158.1	LBR_00420	2481705	2482859	1	DNA replication and repair protein RecF
	2476323	2488318	11995	IslandPath-DIMOB	ORJ56157.1	LBR_00415	2482863	2484806	1	DNA gyrase subunit B
	2476323	2488318	11995	IslandPath-DIMOB	ORJ56156.1	LBR_00410	2484828	2487362	1	DNA gyrase subunit A
	2476323	2488318	11995	IslandPath-DIMOB	ORJ56155.1	LBR_00405	2488022	2488318	1	30S ribosomal protein S6
	2609032	2663025	53993	IslandPath-DIMOB	ORJ52411.1	LBR_13265	2609032	2609429	1	hypothetical protein
	2609032	2663025	53993	IslandPath-DIMOB	ORJ52537.1	LBR_12965	2610574	2610906	-1	hypothetical protein
	2609032	2663025	53993	IslandPath-DIMOB	ORJ52538.1	LBR_12970	2610967	2611293	1	ArsR family transcriptional regulator
	2609032	2663025	53993	IslandPath-DIMOB	ORJ52539.1	LBR_12975	2611432	2612394	1	hypothetical protein
	2609032	2663025	53993	IslandPath-DIMOB	ORJ52540.1	LBR_12980	2612905	2614029	-1	hypothetical protein
	2609032	2663025	53993	IslandPath-DIMOB	ORJ52541.1	LBR_12985	2614033	2614248	-1	hypothetical protein
	2609032	2663025	53993	IslandPath-DIMOB	ORJ52542.1	LBR_12990	2614369	2616393	-1	DNA topoisomerase III
	2609032	2663025	53993	IslandPath-DIMOB		LBR_12995	2616490	2618309	-1	nickase
	2609032	2663025	53993	IslandPath-DIMOB	ORJ52552.1	LBR_13000	2618574	2618801	1	hypothetical protein
	2609032	2663025	53993	IslandPath-DIMOB	ORJ52543.1	LBR_13005	2618824	2619102	1	hypothetical protein
	2609032	2663025	53993	IslandPath-DIMOB	ORJ52544.1	LBR_13010	2619222	2619536	-1	hypothetical protein
	2609032	2663025	53993	IslandPath-DIMOB		LBR_13015	2620052	2620893	-1	transposase
	2609032	2663025	53993	IslandPath-DIMOB		LBR_13020	2620977	2621198	-1	transposase
	2609032	2663025	53993	IslandPath-DIMOB	ORJ52545.1	LBR_13025	2621307	2622716	-1	Fe-S cluster assembly protein SufB
	2609032	2663025	53993	IslandPath-DIMOB	ORJ52546.1	LBR_13030	2622688	2623146	-1	iron-sulfur cluster assembly scaffold protein
	2609032	2663025	53993	IslandPath-DIMOB	ORJ52547.1	LBR_13035	2623143	2624318	-1	cysteine sulfinate desulfinase
	2609032	2663025	53993	IslandPath-DIMOB	ORJ52548.1	LBR_13040	2624305	2625450	-1	ABC transporter permease
	2609032	2663025	53993	IslandPath-DIMOB	ORJ52549.1	LBR_13045	2625472	2626206	-1	ABC transporter ATP-binding protein
	2609032	2663025	53993	IslandPath-DIMOB	ORJ52550.1	LBR_13050	2626223	2626810	-1	anaerobic ribonucleoside-triphosphate reductase activating protein
	2609032	2663025	53993	IslandPath-DIMOB	ORJ52551.1	LBR_13055	2626797	2628974	-1	anaerobic ribonucleoside-triphosphate reductase
	2609032	2663025	53993	IslandPath-DIMOB		LBR_13060	2629448	2629525	-1	ABC transporter ATP-binding protein
	2609032	2663025	53993	IslandPath-DIMOB	ORJ52553.1	LBR_13065	2629552	2629790	1	IS30 family transposase
	2609032	2663025	53993	IslandPath-DIMOB	ORJ52439.1	LBR_13070	2630791	2630963	1	IS30 family transposase
	2609032	2663025	53993	IslandPath-DIMOB	ORJ52440.1	LBR_13075	2630960	2631154	-1	hypothetical protein
	2609032	2663025	53993	IslandPath-DIMOB	ORJ52441.1	LBR_13080	2631341	2631811	-1	hypothetical protein
	2609032	2663025	53993	IslandPath-DIMOB	ORJ52442.1	LBR_13085	2631858	2632052	-1	hypothetical protein
	2609032	2663025	53993	IslandPath-DIMOB	ORJ52443.1	LBR_13090	2632397	2632669	-1	hypothetical protein
	2609032	2663025	53993	IslandPath-DIMOB	ORJ52444.1	LBR_13095	2632748	2632954	1	hypothetical protein
	2609032	2663025	53993	IslandPath-DIMOB	ORJ52445.1	LBR_13100	2633531	2634340	1	ATPase
	2609032	2663025	53993	IslandPath-DIMOB	ORJ52446.1	LBR_13105	2634333	2634662	1	hypothetical protein
	2609032	2663025	53993	IslandPath-DIMOB	ORJ52447.1	LBR_13110	2634913	2635407	-1	RepB family protein
	2609032	2663025	53993	IslandPath-DIMOB	ORJ52448.1	LBR_13115	2635522	2635635	-1	ABC transporter ATP-binding protein
	2609032	2663025	53993	IslandPath-DIMOB		LBR_13120	2635662	2636247	1	IS30 family transposase
	2609032	2663025	53993	IslandPath-DIMOB	ORJ52449.1	LBR_13125	2636249	2636530	1	hypothetical protein
	2609032	2663025	53993	IslandPath-DIMOB	ORJ52450.1	LBR_13130	2636694	2636912	1	hypothetical protein
	2609032	2663025	53993	IslandPath-DIMOB	ORJ52457.1	LBR_13135	2637524	2637766	-1	hypothetical protein
	2609032	2663025	53993	IslandPath-DIMOB		LBR_13140	2637848	2638282	-1	hypothetical protein
	2609032	2663025	53993	IslandPath-DIMOB	ORJ52451.1	LBR_13145	2638557	2639933	1	FAD-dependent oxidoreductase
	2609032	2663025	53993	IslandPath-DIMOB		LBR_13150	2640135	2641856	1	DDE transposase
	2609032	2663025	53993	IslandPath-DIMOB	ORJ52452.1	LBR_13155	2642534	2643151	-1	recombinase
	2609032	2663025	53993	IslandPath-DIMOB	ORJ52453.1	LBR_13160	2643479	2645488	1	hypothetical protein
	2609032	2663025	53993	IslandPath-DIMOB	ORJ52454.1	LBR_13165	2645570	2647060	1	hypothetical protein
	2609032	2663025	53993	IslandPath-DIMOB	ORJ52455.1	LBR_13170	2647719	2648018	1	hypothetical protein
	2609032	2663025	53993	IslandPath-DIMOB	ORJ52456.1	LBR_13175	2648063	2648299	-1	hypothetical protein
	2609032	2663025	53993	IslandPath-DIMOB	ORJ52458.1	LBR_13180	2648607	2648893	-1	IS30 family transposase
	2609032	2663025	53993	IslandPath-DIMOB		LBR_13250	2649898	2650481	-1	hypothetical protein
	2609032	2663025	53993	IslandPath-DIMOB	ORJ52410.1	LBR_13270	2651482	2651786	1	nicking enzyme TraA protein
	2609032	2663025	53993	IslandPath-DIMOB	ORJ52412.1	LBR_13260	2652787	2653333	-1	hypothetical protein
	2609032	2663025	53993	IslandPath-DIMOB	ORJ52425.1	LBR_13240	2654530	2655459	1	hypothetical protein
	2609032	2663025	53993	IslandPath-DIMOB	ORJ52418.1	LBR_13245	2656460	2657489	1	hypothetical protein
	2609032	2663025	53993	IslandPath-DIMOB	ORJ52752.1	LBR_12745	2658490	2658604	-1	hypothetical protein
	2609032	2663025	53993	IslandPath-DIMOB	ORJ52753.1	LBR_12750	2658631	2658990	1	hypothetical protein
	2609032	2663025	53993	IslandPath-DIMOB	ORJ52760.1	LBR_12755	2659041	2659220	-1	hypothetical protein
	2609032	2663025	53993	IslandPath-DIMOB	ORJ52754.1	LBR_12760	2659137	2659325	1	hypothetical protein
	2609032	2663025	53993	IslandPath-DIMOB	ORJ52755.1	LBR_12765	2659422	2660546	-1	hypothetical protein
	2609032	2663025	53993	IslandPath-DIMOB		LBR_12770	2660730	2662546	-1	nickase
	2609032	2663025	53993	IslandPath-DIMOB	ORJ52761.1	LBR_12775	2662798	2663025	1	hypothetical protein
	2248	7145	4897	SIGI-HMM	ORJ55056.1	LBR_04105	1472	2251	1	glycosyltransferase
	2248	7145	4897	SIGI-HMM	ORJ55057.1	LBR_04110	2248	3336	1	hypothetical protein
	2248	7145	4897	SIGI-HMM	ORJ55058.1	LBR_04115	3393	4520	1	hypothetical protein
	2248	7145	4897	SIGI-HMM	ORJ55059.1	LBR_04120	4529	5761	1	hypothetical protein
	2248	7145	4897	SIGI-HMM	ORJ55060.1	LBR_04125	5751	7145	1	glycosyl transferase
	1054446	1060254	5808	SIGI-HMM	ORJ54658.1	LBR_07835	1054446	1056314	1	hypothetical protein
	1054446	1060254	5808	SIGI-HMM	ORJ54657.1	LBR_07830	1056436	1057284	1	hypothetical protein
	1054446	1060254	5808	SIGI-HMM	ORJ54656.1	LBR_07825	1057271	1058956	1	hypothetical protein
	1054446	1060254	5808	SIGI-HMM	ORJ54655.1	LBR_07820	1058899	1060254	1	hypothetical protein
	1396141	1401971	5830	SIGI-HMM	ORJ52868.1	LBR_12200	1394834	1396144	-1	terminase
	1396141	1401971	5830	SIGI-HMM	ORJ52867.1	LBR_12195	1396141	1396722	-1	terminase
	1396141	1401971	5830	SIGI-HMM	ORJ52866.1	LBR_12190	1396813	1397064	-1	hypothetical protein
	1396141	1401971	5830	SIGI-HMM	ORJ52865.1	LBR_12185	1397114	1397326	-1	hypothetical protein
	1396141	1401971	5830	SIGI-HMM	ORJ52864.1	LBR_12180	1397590	1397765	1	hypothetical protein
	1396141	1401971	5830	SIGI-HMM	ORJ52429.1	LBR_13185	1398766	1400057	1	type I restriction-modification system subunit M
	1396141	1401971	5830	SIGI-HMM	ORJ52430.1	LBR_13190	1400047	1401246	1	restriction endonuclease subunit S
	1396141	1401971	5830	SIGI-HMM	ORJ52431.1	LBR_13195	1401361	1401708	-1	PemK family protein
	1396141	1401971	5830	SIGI-HMM	ORJ52432.1	LBR_13200	1401708	1401971	-1	AbrB family transcriptional regulator
	1454462	1459984	5522	SIGI-HMM	ORJ53967.1	LBR_08540	1454462	1454743	1	hypothetical protein
	1454462	1459984	5522	SIGI-HMM	ORJ53968.1	LBR_08545	1454740	1455015	-1	hypothetical protein
	1454462	1459984	5522	SIGI-HMM	ORJ53969.1	LBR_08550	1455015	1455260	-1	transcriptional regulator
	1454462	1459984	5522	SIGI-HMM	ORJ53970.1	LBR_08555	1455424	1455765	1	transcriptional regulator
	1454462	1459984	5522	SIGI-HMM	ORJ53971.1	LBR_08560	1455837	1456178	1	hypothetical protein
	1454462	1459984	5522	SIGI-HMM	ORJ53972.1	LBR_08565	1456235	1457044	1	hypothetical protein
	1454462	1459984	5522	SIGI-HMM	ORJ53973.1	LBR_08570	1457176	1458222	1	DNA (cytosine-5-)-methyltransferase
	1454462	1459984	5522	SIGI-HMM	ORJ53974.1	LBR_08575	1458171	1459253	1	hypothetical protein
	1454462	1459984	5522	SIGI-HMM	ORJ53975.1	LBR_08580	1459256	1459984	1	hypothetical protein
	1697662	1705553	7891	SIGI-HMM	ORJ54203.1	LBR_09780	1697662	1698312	1	hypothetical protein
	1697662	1705553	7891	SIGI-HMM	ORJ54204.1	LBR_09785	1698479	1699228	-1	phage regulatory protein
	1697662	1705553	7891	SIGI-HMM	ORJ54205.1	LBR_09790	1699293	1699790	1	hypothetical protein
	1697662	1705553	7891	SIGI-HMM	ORJ54206.1	LBR_09795	1699998	1700282	-1	transcriptional regulator
	1697662	1705553	7891	SIGI-HMM	ORJ54207.1	LBR_09800	1700431	1701147	1	hypothetical protein
	1697662	1705553	7891	SIGI-HMM	ORJ54208.1	LBR_09805	1701264	1701578	1	hypothetical protein
	1697662	1705553	7891	SIGI-HMM	ORJ54209.1	LBR_09810	1701726	1701962	-1	hypothetical protein
	1697662	1705553	7891	SIGI-HMM	ORJ54210.1	LBR_09815	1702188	1702469	1	antibiotic biosynthesis monooxygenase
	1697662	1705553	7891	SIGI-HMM	ORJ54211.1	LBR_09820	1702898	1703233	1	hypothetical protein
	1697662	1705553	7891	SIGI-HMM	ORJ54212.1	LBR_09825	1703333	1703665	1	ribonuclease G
	1697662	1705553	7891	SIGI-HMM	ORJ54213.1	LBR_09830	1703772	1704161	1	hypothetical protein
	1697662	1705553	7891	SIGI-HMM	ORJ54214.1	LBR_09835	1704251	1705063	1	hypothetical protein
	1697662	1705553	7891	SIGI-HMM	ORJ54215.1	LBR_09840	1705080	1705553	1	hypothetical protein
	2585831	2591127	5296	SIGI-HMM	ORJ52643.1	LBR_12850	2585831	2587075	-1	sugar isomerase
	2585831	2591127	5296	SIGI-HMM	ORJ52644.1	LBR_12855	2587082	2588143	-1	hypothetical protein
	2585831	2591127	5296	SIGI-HMM	ORJ52645.1	LBR_12860	2588140	2589555	-1	hypothetical protein
	2585831	2591127	5296	SIGI-HMM	ORJ52646.1	LBR_12865	2589577	2590677	-1	hypothetical protein
	2585831	2591127	5296	SIGI-HMM	ORJ52662.1	LBR_12870	2590687	2591127	-1	sugar transferase
	2595158	2599370	4212	SIGI-HMM	ORJ52650.1	LBR_12895	2595158	2596270	-1	capsular biosynthesis protein
	2595158	2599370	4212	SIGI-HMM	ORJ52651.1	LBR_12900	2596267	2597298	-1	UDP-glucose 4-epimerase
	2595158	2599370	4212	SIGI-HMM	ORJ52652.1	LBR_12905	2597314	2598516	-1	hypothetical protein
	2595158	2599370	4212	SIGI-HMM	ORJ52653.1	LBR_12910	2598513	2599370	-1	hypothetical protein
	2630791	2638282	7491	SIGI-HMM	ORJ52439.1	LBR_13070	2630791	2630963	1	IS30 family transposase
	2630791	2638282	7491	SIGI-HMM	ORJ52440.1	LBR_13075	2630960	2631154	-1	hypothetical protein
	2630791	2638282	7491	SIGI-HMM	ORJ52441.1	LBR_13080	2631341	2631811	-1	hypothetical protein
	2630791	2638282	7491	SIGI-HMM	ORJ52442.1	LBR_13085	2631858	2632052	-1	hypothetical protein
	2630791	2638282	7491	SIGI-HMM	ORJ52443.1	LBR_13090	2632397	2632669	-1	hypothetical protein
	2630791	2638282	7491	SIGI-HMM	ORJ52444.1	LBR_13095	2632748	2632954	1	hypothetical protein
	2630791	2638282	7491	SIGI-HMM	ORJ52445.1	LBR_13100	2633531	2634340	1	ATPase
	2630791	2638282	7491	SIGI-HMM	ORJ52446.1	LBR_13105	2634333	2634662	1	hypothetical protein
	2630791	2638282	7491	SIGI-HMM	ORJ52447.1	LBR_13110	2634913	2635407	-1	RepB family protein
	2630791	2638282	7491	SIGI-HMM	ORJ52448.1	LBR_13115	2635522	2635635	-1	ABC transporter ATP-binding protein
	2630791	2638282	7491	SIGI-HMM		LBR_13120	2635662	2636247	1	IS30 family transposase
	2630791	2638282	7491	SIGI-HMM	ORJ52449.1	LBR_13125	2636249	2636530	1	hypothetical protein
	2630791	2638282	7491	SIGI-HMM	ORJ52450.1	LBR_13130	2636694	2636912	1	hypothetical protein
	2630791	2638282	7491	SIGI-HMM	ORJ52457.1	LBR_13135	2637524	2637766	-1	hypothetical protein
	2630791	2638282	7491	SIGI-HMM		LBR_13140	2637848	2638282	-1	hypothetical protein
	2648063	2659325	11262	SIGI-HMM	ORJ52456.1	LBR_13175	2648063	2648299	-1	hypothetical protein
	2648063	2659325	11262	SIGI-HMM	ORJ52458.1	LBR_13180	2648607	2648893	-1	IS30 family transposase
	2648063	2659325	11262	SIGI-HMM		LBR_13250	2649898	2650481	-1	hypothetical protein
	2648063	2659325	11262	SIGI-HMM	ORJ52410.1	LBR_13270	2651482	2651786	1	nicking enzyme TraA protein
	2648063	2659325	11262	SIGI-HMM	ORJ52412.1	LBR_13260	2652787	2653333	-1	hypothetical protein
	2648063	2659325	11262	SIGI-HMM	ORJ52425.1	LBR_13240	2654530	2655459	1	hypothetical protein
	2648063	2659325	11262	SIGI-HMM	ORJ52418.1	LBR_13245	2656460	2657489	1	hypothetical protein
	2648063	2659325	11262	SIGI-HMM	ORJ52752.1	LBR_12745	2658490	2658604	-1	hypothetical protein
	2648063	2659325	11262	SIGI-HMM	ORJ52753.1	LBR_12750	2658631	2658990	1	hypothetical protein
	2648063	2659325	11262	SIGI-HMM	ORJ52760.1	LBR_12755	2659041	2659220	-1	hypothetical protein
	2648063	2659325	11262	SIGI-HMM	ORJ52754.1	LBR_12760	2659137	2659325	1	hypothetical protein
